# Supplementary material for: Comparison of Clinical Outcomes after Non-ST-Segment and ST-Segment Elevation Myocardial Infarction in Diabetic and Nondiabetic Populations
Source: J Clin Med. 2022 Aug 29;11(17):5079. doi: 10.3390/jcm11175079 (PMC9456669; doi:10.3390/jcm11175079)
Supplement: Supplementary file 1 [file jcm-11-05079-s001.zip]

Archive with 1 entries (1 files):
- jcm-1862871-supplementary.pdf
